# Supplementary material for: Flow Cytometry-Based Monitoring of Microbial Dynamics During Grape Must Fermentation Under Different Inoculation Strategies
Source: Int J Mol Sci. 2026 Jan 30;27(3):1414. doi: 10.3390/ijms27031414 (PMC12898849; doi:10.3390/ijms27031414)
Supplement: Supplementary file 1 [file ijms-27-01414-s001.zip]

Archive with 1 entries (1 files):
- Figures S1 and S2.pdf
